# Supplementary material for: Identification prognosis-associated immune genes in colon adenocarcinoma
Source: Biosci Rep. 2020 Nov 17;40(11):BSR20201734. doi: 10.1042/BSR20201734 (PMC7670579; doi:10.1042/BSR20201734)
Supplement: Supplementary Material file [file BSR-2020-1734_supp1.xls]

Supplementary material 2. Detailed GO enrichment analysis information
ONTOLOGY	ID	Description	GeneRatio	BgRatio	pvalue	p.adjust	qvalue	geneID	Count
BP	GO:0046879	hormone secretion	4ÔÂ10ÈÕ	301/17913	1.52E-05	0.006083087	0.003119532	ADIPOQ/INHBA/UCN/VIP	4
BP	GO:0009914	hormone transport	4ÔÂ10ÈÕ	311/17913	1.72E-05	0.006083087	0.003119532	ADIPOQ/INHBA/UCN/VIP	4
BP	GO:0006869	lipid transport	4ÔÂ10ÈÕ	332/17913	2.23E-05	0.006083087	0.003119532	SLC10A2/FABP4/ADIPOQ/INHBA	4
BP	GO:0010876	lipid localization	4ÔÂ10ÈÕ	366/17913	3.27E-05	0.006687823	0.003429653	SLC10A2/FABP4/ADIPOQ/INHBA	4
BP	GO:0023061	signal release	4ÔÂ10ÈÕ	433/17913	6.30E-05	0.008792003	0.00450872	ADIPOQ/INHBA/UCN/VIP	4
BP	GO:0045649	regulation of macrophage differentiation	2ÔÂ10ÈÕ	22/17913	6.44E-05	0.008792003	0.00450872	ADIPOQ/INHBA	2
BP	GO:0045776	negative regulation of blood pressure	2ÔÂ10ÈÕ	36/17913	0.000174933	0.016077164	0.008244699	ADIPOQ/UCN	2
BP	GO:0051048	negative regulation of secretion	3ÔÂ10ÈÕ	226/17913	0.000222749	0.016077164	0.008244699	ADIPOQ/INHBA/UCN	3
BP	GO:0042593	glucose homeostasis	3ÔÂ10ÈÕ	227/17913	0.000225666	0.016077164	0.008244699	NOX4/ADIPOQ/NGFR	3
BP	GO:0050873	brown fat cell differentiation	2ÔÂ10ÈÕ	41/17913	0.000227352	0.016077164	0.008244699	FABP4/ADIPOQ	2
BP	GO:0033500	carbohydrate homeostasis	3ÔÂ10ÈÕ	228/17913	0.000228607	0.016077164	0.008244699	NOX4/ADIPOQ/NGFR	3
BP	GO:0044060	regulation of endocrine process	2ÔÂ10ÈÕ	43/17913	0.000250216	0.016077164	0.008244699	INHBA/UCN	2
BP	GO:0030225	macrophage differentiation	2ÔÂ10ÈÕ	44/17913	0.000262053	0.016077164	0.008244699	ADIPOQ/INHBA	2
BP	GO:0060986	endocrine hormone secretion	2ÔÂ10ÈÕ	46/17913	0.000286536	0.016077164	0.008244699	INHBA/UCN	2
BP	GO:0002762	negative regulation of myeloid leukocyte differentiation	2ÔÂ10ÈÕ	48/17913	0.000312097	0.016077164	0.008244699	ADIPOQ/INHBA	2
BP	GO:0046883	regulation of hormone secretion	3ÔÂ10ÈÕ	254/17913	0.000314084	0.016077164	0.008244699	ADIPOQ/INHBA/UCN	3
BP	GO:0071320	cellular response to cAMP	2ÔÂ10ÈÕ	52/17913	0.000366443	0.017653912	0.009053288	NOX4/ADIPOQ	2
BP	GO:0048511	rhythmic process	3ÔÂ10ÈÕ	287/17913	0.000449318	0.020443971	0.010484088	ADIPOQ/INHBA/NGFR	3
BP	GO:0046888	negative regulation of hormone secretion	2ÔÂ10ÈÕ	61/17913	0.00050437	0.021741	0.011149231	ADIPOQ/INHBA	2
BP	GO:0050886	endocrine process	2ÔÂ10ÈÕ	80/17913	0.000866018	0.035463447	0.018186383	INHBA/UCN	2
BP	GO:0014910	regulation of smooth muscle cell migration	2ÔÂ10ÈÕ	85/17913	0.000976925	0.038100077	0.019538501	NOX4/ADIPOQ	2
BP	GO:0014909	smooth muscle cell migration	2ÔÂ10ÈÕ	91/17913	0.001118589	0.038373479	0.019678707	NOX4/ADIPOQ	2
BP	GO:0045638	negative regulation of myeloid cell differentiation	2ÔÂ10ÈÕ	92/17913	0.001143106	0.038373479	0.019678707	ADIPOQ/INHBA	2
BP	GO:0051591	response to cAMP	2ÔÂ10ÈÕ	93/17913	0.001167881	0.038373479	0.019678707	NOX4/ADIPOQ	2
BP	GO:0051052	regulation of DNA metabolic process	3ÔÂ10ÈÕ	403/17913	0.001205706	0.038373479	0.019678707	NOX4/ADIPOQ/UCN	3
BP	GO:0007589	body fluid secretion	2ÔÂ10ÈÕ	95/17913	0.001218206	0.038373479	0.019678707	UCN/VIP	2
BP	GO:0120162	positive regulation of cold-induced thermogenesis	2ÔÂ10ÈÕ	97/17913	0.00126956	0.038509997	0.019748716	FABP4/ADIPOQ	2
BP	GO:1902106	negative regulation of leukocyte differentiation	2ÔÂ10ÈÕ	99/17913	0.001321943	0.038666845	0.019829151	ADIPOQ/INHBA	2
BP	GO:0014812	muscle cell migration	2ÔÂ10ÈÕ	103/17913	0.001429787	0.040379163	0.020707263	NOX4/ADIPOQ	2
BP	GO:2000278	regulation of DNA biosynthetic process	2ÔÂ10ÈÕ	106/17913	0.001513356	0.041314608	0.021186979	NOX4/ADIPOQ	2
BP	GO:0006979	response to oxidative stress	3ÔÂ10ÈÕ	442/17913	0.001573484	0.041570441	0.021318175	NOX4/ADIPOQ/UCN	3
BP	GO:0042326	negative regulation of phosphorylation	3ÔÂ10ÈÕ	455/17913	0.001710176	0.043769825	0.022446064	FABP4/ADIPOQ/INHBA	3
BP	GO:0002761	regulation of myeloid leukocyte differentiation	2ÔÂ10ÈÕ	117/17913	0.001839358	0.045649524	0.023410012	ADIPOQ/INHBA	2
BP	GO:0048871	multicellular organismal homeostasis	3ÔÂ10ÈÕ	472/17913	0.001899971	0.045766956	0.023470234	NOX4/FABP4/ADIPOQ	3
BP	GO:0050727	regulation of inflammatory response	3ÔÂ10ÈÕ	479/17913	0.00198183	0.046374821	0.02378196	FABP4/ADIPOQ/IGLV6-57	3
BP	GO:0046887	positive regulation of hormone secretion	2ÔÂ10ÈÕ	125/17913	0.002095651	0.047676054	0.024449258	INHBA/UCN	2
MF	GO:0005179	hormone activity	4ÔÂ10ÈÕ	103/16969	2.61E-07	1.83E-05	8.81E-06	ADIPOQ/INHBA/UCN/VIP	4
MF	GO:0048018	receptor ligand activity	5ÔÂ10ÈÕ	397/16969	1.56E-06	5.10E-05	2.46E-05	CXCL3/ADIPOQ/INHBA/UCN/VIP	5
MF	GO:0030545	receptor regulator activity	5ÔÂ10ÈÕ	425/16969	2.19E-06	5.10E-05	2.46E-05	CXCL3/ADIPOQ/INHBA/UCN/VIP	5
MF	GO:0051428	peptide hormone receptor binding	2ÔÂ10ÈÕ	15/16969	3.27E-05	0.000572016	0.000275256	UCN/VIP	2
MF	GO:0005125	cytokine activity	3ÔÂ10ÈÕ	154/16969	8.39E-05	0.001175268	0.000565543	CXCL3/ADIPOQ/INHBA	3
MF	GO:0051427	hormone receptor binding	3ÔÂ10ÈÕ	170/16969	0.000112574	0.001313365	0.000631995	FABP4/UCN/VIP	3
MF	GO:0005319	lipid transporter activity	2ÔÂ10ÈÕ	103/16969	0.001590632	0.015906319	0.007654168	SLC10A2/FABP4	2
MF	GO:0031406	carboxylic acid binding	2ÔÂ10ÈÕ	176/16969	0.004557323	0.032905233	0.015834097	FABP4/ADIPOQ	2
MF	GO:0043177	organic acid binding	2ÔÂ10ÈÕ	178/16969	0.004658854	0.032905233	0.015834097	FABP4/ADIPOQ	2
MF	GO:0005035	death receptor activity	1ÔÂ10ÈÕ	10/16969	0.005879051	0.032905233	0.015834097	NGFR	1
MF	GO:0070696	transmembrane receptor protein serine/threonine kinase binding	1ÔÂ10ÈÕ	10/16969	0.005879051	0.032905233	0.015834097	INHBA	1
MF	GO:0001664	G protein-coupled receptor binding	2ÔÂ10ÈÕ	205/16969	0.006131694	0.032905233	0.015834097	CXCL3/UCN	2
MF	GO:0042277	peptide binding	2ÔÂ10ÈÕ	215/16969	0.006724842	0.032905233	0.015834097	INHBA/NGFR	2
MF	GO:0015125	bile acid transmembrane transporter activity	1ÔÂ10ÈÕ	12/16969	0.007051121	0.032905233	0.015834097	SLC10A2	1
MF	GO:0033691	sialic acid binding	1ÔÂ10ÈÕ	12/16969	0.007051121	0.032905233	0.015834097	ADIPOQ	1
MF	GO:0036041	long-chain fatty acid binding	1ÔÂ10ÈÕ	14/16969	0.008221948	0.035485859	0.017075902	FABP4	1
MF	GO:0033612	receptor serine/threonine kinase binding	1ÔÂ10ÈÕ	16/16969	0.009391532	0.035485859	0.017075902	INHBA	1
MF	GO:0050664	oxidoreductase activity, acting on NAD(P)H, oxygen as acceptor	1ÔÂ10ÈÕ	16/16969	0.009391532	0.035485859	0.017075902	NOX4	1
MF	GO:0005343	organic acid:sodium symporter activity	1ÔÂ10ÈÕ	17/16969	0.009975858	0.035485859	0.017075902	SLC10A2	1
MF	GO:0033218	amide binding	2ÔÂ10ÈÕ	266/16969	0.010138817	0.035485859	0.017075902	INHBA/NGFR	2
MF	GO:0005184	neuropeptide hormone activity	1ÔÂ10ÈÕ	21/16969	0.012310063	0.041033543	0.019745464	UCN	1
MF	GO:0071855	neuropeptide receptor binding	1ÔÂ10ÈÕ	23/16969	0.013475307	0.042875976	0.020632049	UCN	1
MF	GO:0008028	monocarboxylic acid transmembrane transporter activity	1ÔÂ10ÈÕ	26/16969	0.015220853	0.045872416	0.022073944	SLC10A2	1
MF	GO:0019825	oxygen binding	1ÔÂ10ÈÕ	27/16969	0.015802084	0.045872416	0.022073944	NOX4	1
MF	GO:0005504	fatty acid binding	1ÔÂ10ÈÕ	28/16969	0.016383006	0.045872416	0.022073944	FABP4	1
MF	GO:0008009	chemokine activity	1ÔÂ10ÈÕ	30/16969	0.017543924	0.047233641	0.02272897	CXCL3	1
